# Supplementary material for: Robust and Transparent Silver Oxide Coating Fabricated at Room Temperature Kills Clostridioides difficile Spores, MRSA, and Pseudomonas aeruginosa
Source: Microorganisms. 2023 Dec 31;12(1):83. doi: 10.3390/microorganisms12010083 (PMC10818310; doi:10.3390/microorganisms12010083)
Supplement: Supplementary file 1 [file microorganisms-12-00083-s001.zip]

Archive with 1 entries (1 files):
- microorganisms-2761094-supplementary.pdf
